# Supplementary material for: The Impact of Pigment-Epithelium-Derived Factor on MCF-7 Cell Metabolism in the Context of Glycaemic Condition
Source: Pharmaceutics. 2023 Aug 14;15(8):2140. doi: 10.3390/pharmaceutics15082140 (PMC10459545; doi:10.3390/pharmaceutics15082140)
Supplement: Supplementary file 1 [file pharmaceutics-15-02140-s001.zip]

Archive with 1 entries (1 files):
- pharmaceutics-2511821-supplementary.pdf
